# Supplementary material for: Ago2-Mediated Recruitment of HP1a on Transposable Elements in Drosophila Brain
Source: Cells. 2025 Sep 1;14(17):1361. doi: 10.3390/cells14171361 (PMC12427935; doi:10.3390/cells14171361)
Supplement: Supplementary file 1 [file cells-14-01361-s001.zip › Supplementary Tables S1-S3.xlsx]

## Sheet: Table S1
NGS statistics
Sample name	FASTQ file	Number of reads	Number of total reads
Dam_(Lam-KD)_rep 1	S1_FKDL240103864-1A_22FFVGLT4_L1_1.fq.gz	14407603	57322360
	S1_FKDL240103864-1A_22FFVGLT4_L1_2.fq.gz	14407603
	S1_FKDL240103864-1A_22FFVGLT4_L2_1.fq.gz	14253577
	S1_FKDL240103864-1A_22FFVGLT4_L2_2.fq.gz	14253577
Dam_(control to Lam-KD)_rep 1	S2_FKDL240103864-1A_22FFVGLT4_L1_1.fq.gz	14827855	58915814
S2	S2_FKDL240103864-1A_22FFVGLT4_L1_2.fq.gz	14827855
S2	S2_FKDL240103864-1A_22FFVGLT4_L2_1.fq.gz	14630052
S2	S2_FKDL240103864-1A_22FFVGLT4_L2_2.fq.gz	14630052
Dam_(Lam-KD)_rep 2	S3_FKDL240103864-1A_22FFVGLT4_L1_1.fq.gz	16018589	63836276
	S3_FKDL240103864-1A_22FFVGLT4_L1_2.fq.gz	16018589
	S3_FKDL240103864-1A_22FFVGLT4_L2_1.fq.gz	15899549
	S3_FKDL240103864-1A_22FFVGLT4_L2_2.fq.gz	15899549
Dam_(control to Lam-KD)_rep 2	S4_FKDL240103864-1A_22FFVGLT4_L1_1.fq.gz	15279270	61034168
S2	S4_FKDL240103864-1A_22FFVGLT4_L1_2.fq.gz	15279270
S2	S4_FKDL240103864-1A_22FFVGLT4_L2_1.fq.gz	15237814
S2	S4_FKDL240103864-1A_22FFVGLT4_L2_2.fq.gz	15237814
Dam-HP1a_(control to Lam-KD)_rep 1	S5_FKDL240103864-1A_22FFVGLT4_L1_1.fq.gz	14753639	59250072
	S5_FKDL240103864-1A_22FFVGLT4_L1_2.fq.gz	14753639
	S5_FKDL240103864-1A_22FFVGLT4_L2_1.fq.gz	14871397
	S5_FKDL240103864-1A_22FFVGLT4_L2_2.fq.gz	14871397
Dam-HP1a_(control to Lam-KD)_rep 2	S6_FKDL240103864-1A_22FFVGLT4_L1_1.fq.gz	16622526	66416828
	S6_FKDL240103864-1A_22FFVGLT4_L1_2.fq.gz	16622526
	S6_FKDL240103864-1A_22FFVGLT4_L2_1.fq.gz	16585888
	S6_FKDL240103864-1A_22FFVGLT4_L2_2.fq.gz	16585888
Dam-HP1a_(Lam-KD)_rep 1	S7_FKDL240103864-1A_22FFVGLT4_L1_1.fq.gz	16860115	68047118
	S7_FKDL240103864-1A_22FFVGLT4_L1_2.fq.gz	16860115
	S7_FKDL240103864-1A_22FFVGLT4_L2_1.fq.gz	17163444
	S7_FKDL240103864-1A_22FFVGLT4_L2_2.fq.gz	17163444
Dam-HP1a_(Lam-KD)_rep 2	S8_FKDL240103864-1A_22FFVGLT4_L1_1.fq.gz	15349901	62306504
	S8_FKDL240103864-1A_22FFVGLT4_L1_2.fq.gz	15349901
	S8_FKDL240103864-1A_22FFVGLT4_L2_1.fq.gz	15803351
	S8_FKDL240103864-1A_22FFVGLT4_L2_2.fq.gz	15803351
Dam_Ago2WT_rep1	S9_FKDL240103864-1A_22FFVGLT4_L1_1.fq.gz	17992792	71620040
	S9_FKDL240103864-1A_22FFVGLT4_L1_2.fq.gz	17992792
	S9_FKDL240103864-1A_22FFVGLT4_L2_1.fq.gz	17817228
	S9_FKDL240103864-1A_22FFVGLT4_L2_2.fq.gz	17817228
Dam_Ago2WT_rep2	S10_FKDL240103864-1A_22FFVGLT4_L1_1.fq.gz	18622595	73866550
	S10_FKDL240103864-1A_22FFVGLT4_L1_2.fq.gz	18622595
	S10_FKDL240103864-1A_22FFVGLT4_L2_1.fq.gz	18310680
	S10_FKDL240103864-1A_22FFVGLT4_L2_2.fq.gz	18310680
Dam_Ago2mut_rep1	S_517_EKDL250001066-1A_22LF2TLT4_L8_1.fq.gz	18000301	54697994
	S_517_EKDL250001066-1A_22LF2TLT4_L8_2.fq.gz	18000301
	S_517_EKDL250001066-1A_22MGJYLT4_L7_1.fq.gz	9348696
	S_517_EKDL250001066-1A_22MGJYLT4_L7_2.fq.gz	9348696
Dam_Ago2mut_rep2	S12_FKDL240103864-1A_22FFVGLT4_L1_1.fq.gz	17806120	71293646
	S12_FKDL240103864-1A_22FFVGLT4_L1_2.fq.gz	17806120
	S12_FKDL240103864-1A_22FFVGLT4_L2_1.fq.gz	17840703
	S12_FKDL240103864-1A_22FFVGLT4_L2_2.fq.gz	17840703
Dam_HP1a_Ago2WT_rep1	S13_FKDL240103864-1A_22FFVGLT4_L1_1.fq.gz	18634061	74758550
	S13_FKDL240103864-1A_22FFVGLT4_L1_2.fq.gz	18634061
	S13_FKDL240103864-1A_22FFVGLT4_L2_1.fq.gz	18745214
	S13_FKDL240103864-1A_22FFVGLT4_L2_2.fq.gz	18745214
Dam-HP1a_Ago2WT_rep2	S14_FKDL240103864-1A_22FFVGLT4_L1_1.fq.gz	19595613	78885180
	S14_FKDL240103864-1A_22FFVGLT4_L1_2.fq.gz	19595613
	S14_FKDL240103864-1A_22FFVGLT4_L2_1.fq.gz	19846977
	S14_FKDL240103864-1A_22FFVGLT4_L2_2.fq.gz	19846977
Dam-HP1a_Ago2mut_rep1	S_519_EKDL250001066-1A_22LF2TLT4_L8_1.fq.gz	27189730	82555546
	S_519_EKDL250001066-1A_22LF2TLT4_L8_2.fq.gz	27189730
	S_519_EKDL250001066-1A_22MGJYLT4_L7_1.fq.gz	14088043
	S_519_EKDL250001066-1A_22MGJYLT4_L7_2.fq.gz	14088043
Dam-HP1a_Ago2mut_rep2	S16_FKDL240103864-1A_22FFVGLT4_L1_1.fq.gz	17866890	71925722
	S16_FKDL240103864-1A_22FFVGLT4_L1_2.fq.gz	17866890
	S16_FKDL240103864-1A_22FFVGLT4_L2_1.fq.gz	18095971
	S16_FKDL240103864-1A_22FFVGLT4_L2_2.fq.gz	18095971

## Sheet: Table S2
Changes of HP1a levels on TEs in Ago2mut or Lam-KD larval central brain
TEs	Average log2(Dam-HP1a/Dam)_Ago2WT	Average log2(Dam-HP1a/Dam)_Ago2mut	log2(Dam-HP1a/Dam)_Ago2mut - log2(Dam-HP1a/Dam)_Ago2WT	Class	Family	Length		TEs	Average Dam_Ago2WT	Average Dam_Ago2mut	Dam_log2(FC)(Ago2mut/Ago2WT)	Class	Family	Length		TEs	Average log2(Dam-HP1a/Dam)_control	Average log2(Dam-HP1a/Dam)_Lam-KD	log2(Dam-HP1a/Dam)_Lam-KD - log2(Dam-HP1a/Dam)_control	Class	Family	Length		TEs	Average Dam_control	Average Dam_Lam-KD	Dam_log2(FC)(Lam-KD/control)	Class	Family	Length
Stalker2	1.33102	-1.70369	-3.03471	LTR	Gypsy	7672		Helitron	0.0106704	0.226794	4.40969	RC	Helitron	564		McClintock	0.264218	3.99363	3.72942	LTR	Gypsy	6450		INE-1	0.182723	0.0110121	-4.05249	DNA	Helitron	611
McClintock	2.67782	0.00989104	-2.66793	LTR	Gypsy	6450		gtwin	0.678463	9.31541	3.77928	LTR	Gypsy	7411		G7	3.00903	6.19308	3.18406	LINE	Jockey	1192		Helitron	0.321433	0.0214125	-3.90799	RC	Helitron	564
Helitron	2.73414	0.246392	-2.48774	RC	Helitron	564		G7	0.0560981	0.337481	2.58878	LINE	Jockey	1192		I-element_new	-1.68681	1.37596	3.06277	LINE	I	5371		Osvaldo	0.497835	0.0419685	-3.56829	LTR	Gypsy	1543
gypsy9_new	3.32488	1.06625	-2.25864	LTR	Gypsy	7105		gypsy9_new	0.0850872	0.421831	2.30965	LTR	Gypsy	7105		Idefix	0.590699	3.47294	2.88224	LTR	Gypsy	7398		McClintock	7.15136	0.678515	-3.39776	LTR	Gypsy	6450
I-element_new	0.86828	-1.33487	-2.20315	LINE	I	5371		McClintock	1.92669	7.42225	1.94573	LTR	Gypsy	6450		Osvaldo	3.88595	6.67337	2.78742	LTR	Gypsy	1543		G7	0.257331	0.0453945	-2.50304	LINE	Jockey	1192
Idefix	2.29175	0.0982846	-2.19347	LTR	Gypsy	7398		HMS-Beagle	6.44803	23.0148	1.83563	LTR	Gypsy	7062		HMS-Beagle	0.29438	3.07273	2.77835	LTR	Gypsy	7062		HMS-Beagle	14.7745	2.78265	-2.40858	LTR	Gypsy	7062
HMS-Beagle	2.34294	0.156351	-2.18659	LTR	Gypsy	7062		Bari1	12.5312	43.7478	1.80368	DNA	Tc1-Mariner	1728		INE-1	3.43138	6.18562	2.75424	DNA	Helitron	611		Doc4-element	0.135042	0.0264088	-2.35432	LINE	Jockey	2791
Tc1-2	2.13231	-0.0172979	-2.14961	DNA	Tc1-Mariner	1644		micropia	2.28627	7.50952	1.71572	LTR	Gypsy	5461		Helitron	-0.779297	1.83475	2.61405	RC	Helitron	564		micropia	7.34626	1.54336	-2.25093	LTR	Gypsy	5461
rover	1.82596	-0.275146	-2.10111	LTR	Gypsy	7389		G6	1.62449	4.86751	1.5832	LINE	Jockey	2042		Juan	-0.1491	2.4584	2.6075	LINE	Jockey	4236		Idefix	7.91268	1.73308	-2.19083	LTR	Gypsy	7398
Tabor	1.82111	-0.226947	-2.04806	LTR	Gypsy	7345		gypsy4	2.45733	7.31441	1.57365	LTR	Gypsy	6853		gypsy	1.25727	3.82038	2.56311	LTR	Gypsy	7469		Repbase_Rt1b	15.0571	3.32879	-2.17738	LINE	R1	5183
ZAM	2.8686	0.835446	-2.03315	LTR	Gypsy	8435		Tabor	5.209	15.3371	1.55795	LTR	Gypsy	7345		Stalker2	-0.481038	2.05735	2.53839	LTR	Gypsy	7672		gypsy9_new	0.327447	0.0733063	-2.15925	LTR	Gypsy	7105
Bari1	1.73329	-0.291225	-2.02452	DNA	Tc1-Mariner	1728		Repbase_Transib1	0.438553	1.28073	1.54614	DNA	Transib	3014		Transpac	0.301513	2.83777	2.53626	LTR	Gypsy	5249		Circe	6.26984	1.46682	-2.09574	LTR	Gypsy	7450
Repbase_Transib1	2.36793	0.421586	-1.94634	DNA	Transib	3014		Repbase_Rt1b	6.42975	18.6024	1.53265	LINE	R1	5183		gypsy7_new	2.46825	5.00046	2.5322	LTR	Gypsy	5734		Copia1	21.1197	4.95359	-2.09204	LTR	Copia	4530
micropia	3.36512	1.44725	-1.91787	LTR	Gypsy	5461		Tc1-2	0.697012	1.96421	1.49469	DNA	Tc1-Mariner	1644		Circe	1.74517	4.19487	2.4497	LTR	Gypsy	7450		G3	0.159996	0.0379935	-2.07421	LINE	Jockey	4605
Transpac	1.3973	-0.517586	-1.91488	LTR	Gypsy	5249		Circe	2.8966	8.08671	1.48119	LTR	Gypsy	7450		Burdock	0.597739	2.97843	2.3807	LTR	Gypsy	6411		Bari1	26.679	6.67759	-1.99831	DNA	Tc1-Mariner	1728
G7	4.88654	2.97952	-1.90702	LINE	Jockey	1192		ZAM	1.0131	2.79488	1.46401	LTR	Gypsy	8435		Stalker	0.942864	3.25468	2.31182	LTR	Gypsy	7256		gypsy4	5.91808	1.51245	-1.96824	LTR	Gypsy	6853
Quasimodo	2.28851	0.395988	-1.89252	LTR	Gypsy	7386		gypsy6_new	0.742082	2.04702	1.46388	LTR	Gypsy	7832		gypsy8	4.55762	6.81893	2.26131	LTR	Gypsy	4955		mdg1	23.4585	6.09876	-1.94352	LTR	Gypsy	7480
mdg3	1.90783	0.0756079	-1.83222	LTR	Gypsy	5519		mdg1	9.95691	27.0734	1.44311	LTR	Gypsy	7480		gypsy11	0.843354	3.09438	2.25103	LTR	Gypsy	4428		gypsy12	2.67183	0.730195	-1.87147	LTR	Gypsy	10218
hopper2	2.25342	0.429987	-1.82343	DNA	Transib	1593		Doc4-element	0.0697214	0.188143	1.43216	LINE	Jockey	2791		copia	0.0942617	2.34219	2.24793	LTR	Copia	5143		Repbase_Transib1	0.628417	0.17362	-1.85579	DNA	Transib	3014
copia	1.14893	-0.636083	-1.78501	LTR	Copia	5143		accord2_new	0.620217	1.64507	1.4073	LTR	Gypsy	7644		gypsy9_new	1.44365	3.69058	2.24694	LTR	Gypsy	7105		Tabor	9.2036	2.57965	-1.83502	LTR	Gypsy	7345
Juan	1.23574	-0.538891	-1.77463	LINE	Jockey	4236		Quasimodo	14.2873	37.7687	1.40246	LTR	Gypsy	7386		G6	2.71436	4.93039	2.21603	LINE	Jockey	2042		gypsy7_new	0.405525	0.114438	-1.82523	LTR	Gypsy	5734
Circe	3.26299	1.51057	-1.75242	LTR	Gypsy	7450		I-element_new	4.86065	12.6387	1.37862	LINE	I	5371		pogo	0.117424	2.32351	2.20609	DNA	Tc1-Mariner	2121		1731	20.5805	5.8525	-1.81415	LTR	Copia	4648
297	1.26096	-0.476276	-1.73723	LTR	Gypsy	6995		gypsy11	0.11763	0.295218	1.32753	LTR	Gypsy	4428		gypsy10_new	2.18649	4.38678	2.20029	LTR	Gypsy	7275		gypsy11	0.303731	0.0866233	-1.80997	LTR	Gypsy	4428
Copia1	3.33824	1.6173	-1.72094	LTR	Copia	4530		G3	0.103652	0.259481	1.32388	LINE	Jockey	4605		412	-0.991685	1.19383	2.18552	LTR	Gypsy	7567		gtwin	0.833463	0.242802	-1.77934	LTR	Gypsy	7411
17.6	1.71548	0.0945781	-1.6209	LTR	Gypsy	7439		Osvaldo	0.234156	0.575614	1.29763	LTR	Gypsy	1543		gypsy4	1.77532	3.95175	2.17643	LTR	Gypsy	6853		blood	17.0217	4.99093	-1.76999	LTR	Gypsy	7410
invader2	2.65086	1.05344	-1.59742	LTR	Gypsy	5124		gypsy12	1.01161	2.45945	1.28168	LTR	Gypsy	10218		micropia	1.45116	3.61795	2.16679	LTR	Gypsy	5461		Quasimodo	31.3552	9.44797	-1.73063	LTR	Gypsy	7386
G6	4.02664	2.42954	-1.5971	LINE	Jockey	2042		Copia1	7.12011	17.0959	1.26368	LTR	Copia	4530		mdg1	0.434113	2.59415	2.16003	LTR	Gypsy	7480		Dm88	10.7721	3.28563	-1.71306	LTR	Copia	4558
Transib5	2.90549	1.33043	-1.57505	DNA	Transib	3001		Idefix	4.51487	10.6551	1.23878	LTR	Gypsy	7398		ZAM	0.997179	3.14825	2.15107	LTR	Gypsy	8435		Transpac	17.7385	5.48826	-1.69247	LTR	Gypsy	5249
412	0.58053	-0.956233	-1.53676	LTR	Gypsy	7567		invader6	1.35546	3.06974	1.17934	LTR	Gypsy	4885		Dm88	0.755793	2.88897	2.13318	LTR	Copia	4558		G6	3.50685	1.11477	-1.65343	LINE	Jockey	2042
Burdock	2.30496	0.772082	-1.53288	LTR	Gypsy	6411		gypsy10_new	0.964444	2.0581	1.09355	LTR	Gypsy	7275		TAHRE	0.0671062	2.19555	2.12844	LINE	Jockey	10463		Tc1-2	1.006	0.323757	-1.63565	DNA	Tc1-Mariner	1644
Stalker	2.17354	0.658326	-1.51522	LTR	Gypsy	7256		springer	2.28252	4.79886	1.07206	LTR	Gypsy	7546		Tabor	0.714343	2.80191	2.08757	LTR	Gypsy	7345		I-element_new	8.05798	2.60625	-1.62844	LINE	I	5371
gtwin	2.99205	1.47897	-1.51307	LTR	Gypsy	7411		Rt1c	0.0936995	0.196726	1.07007	LINE	R1	5443		Bari1	0.0680339	2.15112	2.08309	DNA	Tc1-Mariner	1728		invader4	8.00144	2.66086	-1.58837	LTR	Gypsy	3105
accord2_new	3.62946	2.12199	-1.50747	LTR	Gypsy	7644		Stalker2	2.26651	4.75258	1.06824	LTR	Gypsy	7672		mdg3	0.916299	2.99499	2.07869	LTR	Gypsy	5519		gypsy	3.35855	1.1333	-1.56731	LTR	Gypsy	7469
pogo	1.12599	-0.356522	-1.48251	DNA	Tc1-Mariner	2121		gypsy7_new	0.273496	0.568676	1.05609	LTR	Gypsy	5734		297	0.135671	2.18003	2.04436	LTR	Gypsy	6995		hopper2	0.731733	0.24907	-1.55477	DNA	Transib	1593
gypsy12	3.78228	2.32883	-1.45345	LTR	Gypsy	10218		Dm88	5.92649	12.2423	1.04663	LTR	Copia	4558		Quasimodo	1.02228	3.04985	2.02758	LTR	Gypsy	7386		gypsy10_new	1.5598	0.552279	-1.49789	LTR	Gypsy	7275
gypsy4	3.24069	1.81382	-1.42688	LTR	Gypsy	6853		gypsy5	0.670938	1.36248	1.02199	LTR	Gypsy	8317		Tc1-2	1.33743	3.34861	2.01119	DNA	Tc1-Mariner	1644		ZAM	1.68044	0.598986	-1.48825	LTR	Gypsy	8435
transib4	2.85353	1.42876	-1.42477	DNA	Transib	2656		transib3	0.630405	1.27659	1.01795	DNA	Transib	2883		HeT-A	0.00451053	2.00252	1.998	LINE	Jockey	6083		Cr1a	16.8855	6.20683	-1.44385	LINE	CR1	4470
gypsy11	2.5565	1.14429	-1.41221	LTR	Gypsy	4428		G-element	2.90921	5.88342	1.01603	LINE	Jockey	4346		G3	1.8444	3.8412	1.99681	LINE	Jockey	4605		frogger	0.939573	0.350784	-1.42142	LTR	Copia	2483
Bari2	2.04132	0.664648	-1.37667	DNA	Tc1-Mariner	1064		copia	7.98378	16.0016	1.00307	LTR	Copia	5143		blood	1.02868	3.00715	1.97847	LTR	Gypsy	7410		copia	11.2675	4.26018	-1.40318	LTR	Copia	5143
roo	1.2183	-0.157229	-1.37553	LTR	Bel-Pao	9092		G5	1.21065	2.42559	1.00255	LINE	Jockey	4856		opus	1.15283	3.09852	1.94569	LTR	Gypsy	7521		Repbase_Bica	4.73636	1.79812	-1.39729	LTR	Gypsy	5107
G3	2.73349	1.36313	-1.37036	LINE	Jockey	4605		TAHRE	1.82133	3.64298	1.00013	LINE	Jockey	10463		G-element	2.86824	4.8107	1.94245	LINE	Jockey	4346		accord2_new	1.24149	0.474054	-1.38895	LTR	Gypsy	7644
Fw3	3.66815	2.31579	-1.35236	LINE	Jockey	3132		297	20.4811	39.8017	0.958535	LTR	Gypsy	6995		gypsy6_new	2.38285	4.30176	1.91891	LTR	Gypsy	7832		mariner2	0.158523	0.0606138	-1.38697	DNA	Tc1-Mariner	912
gypsy6_new	3.72436	2.3899	-1.33446	LTR	Gypsy	7832		blood	8.94027	17.3156	0.953685	LTR	Gypsy	7410		hopper2	1.25612	3.17408	1.91795	DNA	Transib	1593		BS3	0.227795	0.0888055	-1.35901
blood	2.0777	0.755456	-1.32224	LTR	Gypsy	7410		17.6	34.7286	65.976	0.925818	LTR	Gypsy	7439		Repbase_Rt1b	3.16099	5.04544	1.88445	LINE	R1	5183		jockey2	0.607199	0.244834	-1.31037	LINE	Jockey	3428
hobo	-0.605662	-1.92613	-1.32047	DNA	hAT	2959		1731	10.7878	20.445	0.922342	LTR	Copia	4648		gypsy12	2.71103	4.51564	1.80461	LTR	Gypsy	10218		gypsy6_new	1.276	0.515735	-1.30693	LTR	Gypsy	7832
Cr1a	3.60297	2.29338	-1.30959	LINE	CR1	4470		Cr1a	11.347	21.0524	0.891672	LINE	CR1	4470		accord2_new	2.39817	4.20037	1.80219	LTR	Gypsy	7644		Transib5	0.43484	0.175845	-1.30618	DNA	Transib	3001
Repbase_FB4	0.992482	-0.263826	-1.25631	DNA	Foldback	4089		frogger	0.79715	1.4596	0.872653	LTR	Copia	2483		1360	1.64158	3.39545	1.75387	DNA	P	3409		Stalker	22.5581	9.25679	-1.28506	LTR	Gypsy	7256
Repbase_Bica	4.04201	2.82838	-1.21363	LTR	Gypsy	5107		hopper2	0.650342	1.19029	0.872045	DNA	Transib	1593		invader2	1.65847	3.36177	1.70329	LTR	Gypsy	5124		G-element	3.7171	1.60655	-1.21021	LINE	Jockey	4346
mdg1	1.30754	0.10378	-1.20376	LTR	Gypsy	7480		gypsy2_new	2.89341	5.2449	0.858144	LTR	Gypsy	7600		flea	0.441844	2.11505	1.67321	LTR	Gypsy	5034		transib2	1.93694	0.84508	-1.19662	DNA	Transib	2844
1360	2.34728	1.15316	-1.19413	DNA	P	3409		Stalker	14.0553	24.9784	0.829569	LTR	Gypsy	7256		Repbase_Bica	3.34545	5.01102	1.66557	LTR	Gypsy	5107		Rt1c	0.312541	0.139717	-1.16154	LINE	R1	5443
Dm88	2.22268	1.02988	-1.1928	LTR	Copia	4558		R2-element	7.03735	12.4476	0.822769	LINE	R2	3607		gtwin	2.11955	3.77646	1.65691	LTR	Gypsy	7411		R2-element	9.03254	4.05805	-1.15435	LINE	R2	3607
gypsy5	2.63644	1.45079	-1.18565	LTR	Gypsy	8317		G5A	0.968824	1.68387	0.797472	LINE	Jockey	2841		Ivk	1.68686	3.28984	1.60298	LINE	I	5402		G5	1.76028	0.8046	-1.12946	LINE	Jockey	4856
Repbase_Chouto	3.82814	2.65081	-1.17733	LTR	Gypsy	6951		Repbase_Bica	3.69449	6.39532	0.791641	LTR	Gypsy	5107		1731	2.01704	3.6196	1.60256	LTR	Copia	4648		transib3	0.756948	0.347417	-1.12353	DNA	Transib	2883
gypsy7_new	3.28352	2.15002	-1.13349	LTR	Gypsy	5734		1360	8.18913	13.8239	0.75538	DNA	P	3409		Copia1	2.34311	3.91161	1.5685	LTR	Copia	4530		1360	9.84424	4.55683	-1.11125	DNA	P	3409
1731	2.86746	1.75023	-1.11723	LTR	Copia	4648		invader2	9.77233	16.4324	0.749772	LTR	Gypsy	5124		gypsy3_new	3.13682	4.62896	1.49214	LTR	Gypsy	7565		297	24.5668	11.3758	-1.11074	LTR	Gypsy	6995
rooA	3.12624	2.02054	-1.1057	LTR	Bel-Pao	7621		invader1	9.2816	15.3468	0.725494	LTR	Gypsy	4032		R2-element	2.08218	3.5572	1.47502	LINE	R2	3607		invader1	12.1781	5.65023	-1.10791	LTR	Gypsy	4032
looper1	1.84263	0.743678	-1.09895	DNA	PiggyBac	1881		invader4	4.87446	7.98912	0.712795	LTR	Gypsy	3105		rover	0.370834	1.82532	1.45448	LTR	Gypsy	7389		invader6	1.63412	0.779415	-1.06805	LTR	Gypsy	4885
transib2	2.21374	1.11789	-1.09585	DNA	Transib	2844		BS	4.48347	7.3017	0.703615	LINE	Jockey	1790		invader1	2.02605	3.47988	1.45383	LTR	Gypsy	4032		Repbase_Chouto	3.70009	1.77543	-1.05939	LTR	Gypsy	6951
flea	1.87229	0.79339	-1.0789	LTR	Gypsy	5034		BS	4.48347	7.3017	0.703615	LINE	Jockey	5142		Repbase_Transib1	1.80739	3.25502	1.44763	DNA	Transib	3014		Stalker2	3.47389	1.67546	-1.052	LTR	Gypsy	7672
Repbase_Rt1b	4.15011	3.09563	-1.05448	LINE	R1	5183		opus	19.409	31.3847	0.693332	LTR	Gypsy	7521		HMS-Beagle2	2.53315	3.98014	1.44698	LTR	Gypsy	7407		roo	76.1325	36.981	-1.04173	LTR	Bel-Pao	9092
S2	1.48433	0.432089	-1.05224	DNA	Tc1-Mariner	1735		412	19.16	30.9329	0.691047	LTR	Gypsy	7567		17.6	0.880858	2.31195	1.43109	LTR	Gypsy	7439		diver2	2.70857	1.32027	-1.03669	LTR	Bel-Pao	4917
TAHRE	1.97045	0.926402	-1.04405	LINE	Jockey	10463		R1-2	0.148824	0.239075	0.683856	LINE	R1	3216		invader4	2.35071	3.78076	1.43005	LTR	Gypsy	3105		17.6	38.2889	18.8499	-1.02237	LTR	Gypsy	7439
Ivk	2.14632	1.12439	-1.02193	LINE	I	5402		invader5	0.22468	0.359988	0.68008	LTR	Gypsy	4038		Cr1a	3.00654	4.43442	1.42788	LINE	CR1	4470		gypsy3_new	0.813438	0.401501	-1.01863	LTR	Gypsy	7565
Osvaldo	5.27005	4.25395	-1.0161	LTR	Gypsy	1543		Doc	68.6566	109.267	0.670381	LINE	Jockey	4725		gypsy5	1.05641	2.48146	1.42505	LTR	Gypsy	8317		S2	0.194083	0.0969197	-1.00181	DNA	Tc1-Mariner	1735
gypsy2_new	3.93824	2.95554	-0.982697	LTR	Gypsy	7600		rover	4.43019	7.02591	0.665315	LTR	Gypsy	7389		Repbase_Chouto	3.45156	4.87034	1.41877	LTR	Gypsy	6951		mdg3	8.41794	4.29567	-0.970586	LTR	Gypsy	5519
opus	2.59877	1.63662	-0.962148	LTR	Gypsy	7521		diver2	2.57403	4.04547	0.652279	LTR	Bel-Pao	4917		transib2	1.88173	3.30037	1.41864	DNA	Transib	2844		BS	5.77271	2.97742	-0.955187	LINE	Jockey	5142
gypsy10_new	3.18153	2.24226	-0.939262	LTR	Gypsy	7275		Repbase_Rt1a	5.94333	9.2617	0.640006	LINE	R1	5183		invader6	2.18206	3.58863	1.40657	LTR	Gypsy	4885		BS	5.77271	2.97742	-0.955187	LINE	Jockey	1790
G5	4.2569	3.35139	-0.905507	LINE	Jockey	4856		gypsy3_new	0.716685	1.11425	0.636661	LTR	Gypsy	7565		S2	0.85829	2.24552	1.38723	DNA	Tc1-Mariner	1735		opus	29.4058	15.5851	-0.915936	LTR	Gypsy	7521
accord	2.7235	1.82501	-0.898487	LTR	Gypsy	7404		S2	0.198165	0.306659	0.629937	DNA	Tc1-Mariner	1735		Repbase_Chimpo	4.03577	5.40788	1.37211	LTR	Gypsy	4473		invader2	13.0881	6.93931	-0.915389	LTR	Gypsy	5124
G-element	4.24147	3.34422	-0.89725	LINE	Jockey	4346		Burdock	3.44443	5.325	0.628514	LTR	Gypsy	6411		roo	0.492229	1.86239	1.37016	LTR	Bel-Pao	9092		gypsy2_new	3.41427	1.85396	-0.880966	LTR	Gypsy	7600
invader6	3.09529	2.21289	-0.882394	LTR	Gypsy	4885		Repbase_FB4	1.38836	2.14566	0.628038	DNA	Foldback	4089		Doc	1.86407	3.23391	1.36984	LINE	Jockey	4725		Repbase_Rt1a	6.99229	3.81117	-0.875531	LINE	R1	5183
G5A	3.04601	2.19005	-0.855959	LINE	Jockey	2841		pogo	14.0432	21.461	0.611846	DNA	Tc1-Mariner	2121		GATE	2.93914	4.29611	1.35697	LTR	Bel-Pao	8507		Burdock	5.13763	2.82388	-0.863424	LTR	Gypsy	6411
BS3	3.25633	2.40737	-0.848966					mariner2	0.0983678	0.149777	0.606556	DNA	Tc1-Mariner	912		mariner2	1.23398	2.56602	1.33204	DNA	Tc1-Mariner	912		412	21.5245	11.8409	-0.862203	LTR	Gypsy	7567
Repbase_Chimpo	4.31389	3.47332	-0.840564	LTR	Gypsy	4473		mdg3	7.57304	11.4057	0.590806	LTR	Gypsy	5519		rooA	2.72593	4.01569	1.28976	LTR	Bel-Pao	7621		R1A1-element	33.2	18.3489	-0.855489	LINE	R1	5356
invader3	2.82703	1.98756	-0.839471	LTR	Gypsy	5484		Transpac	9.50521	14.1517	0.574182	LTR	Gypsy	5249		Transib5	2.16731	3.44327	1.27596	DNA	Transib	3001		springer	1.58165	0.874776	-0.854447	LTR	Gypsy	7546
mariner2	1.62141	0.796697	-0.824708	DNA	Tc1-Mariner	912		hopper	6.84216	10.155	0.569665	DNA	Transib	1435		transib3	2.32684	3.58974	1.2629	DNA	Transib	2883		GATE	6.13892	3.41271	-0.847067	LTR	Bel-Pao	8507
HMS-Beagle2	2.58488	1.76695	-0.817929	LTR	Gypsy	7407		Repbase_DNAREP1	0.002223	0.003275	0.558987	SINE	INE-1	594		gypsy2_new	3.38058	4.6351	1.25452	LTR	Gypsy	7600		Juan	15.6525	8.94593	-0.807086	LINE	Jockey	4236
G4	2.53885	1.72992	-0.808934	LINE	Jockey	3856		gypsy	3.37256	4.90214	0.539566	LTR	Gypsy	7469		G5	3.76675	5.01121	1.24446	LINE	Jockey	4856		rover	7.45636	4.42157	-0.753912	LTR	Gypsy	7389
S-element	2.01732	1.21026	-0.807057	DNA	Tc1-Mariner	1736		Doc3-element	4.26396	6.18875	0.537455	LINE	Jockey	4740		accord	2.62801	3.84822	1.22021	LTR	Gypsy	7404		accord	9.88167	5.89624	-0.74496	LTR	Gypsy	7404
invader1	2.7999	1.99665	-0.803246	LTR	Gypsy	4032		Juan	16.9834	24.4725	0.527037	LINE	Jockey	4236		G4	2.38429	3.59421	1.20992	LINE	Jockey	3856		Ivk	9.72528	5.81492	-0.741981	LINE	I	5402
jockey2	1.8473	1.0692	-0.778098	LINE	Jockey	3428		S-element	1.03934	1.49272	0.522281	DNA	Tc1-Mariner	1736		BS4	-0.161167	0.905035	1.0662	LINE	Jockey	754		S-element	1.59264	0.976114	-0.706295	DNA	Tc1-Mariner	1736
Doc3-element	3.64354	2.88918	-0.754362	LINE	Jockey	4740		HeT-A	1.63408	2.33096	0.512443	LINE	Jockey	6083		BS	1.44999	2.45495	1.00496	LINE	Jockey	5142		HeT-A	1.59197	0.987464	-0.689014	LINE	Jockey	6083
NOF	0.7949	0.0446608	-0.750239	DNA	MuDR	4347		Repbase_Chouto	3.16258	4.4759	0.501075	LTR	Gypsy	6951		BS	1.44999	2.45495	1.00496	LINE	Jockey	1790		Doc3-element	4.06412	2.55186	-0.671393	LINE	Jockey	4740
Rt1c	2.67725	1.96373	-0.713521	LINE	R1	5443		invader3	13.6824	19.2494	0.49249	LTR	Gypsy	5484		G5A	2.89905	3.90191	1.00286	LINE	Jockey	2841		F-element	62.1011	39.2758	-0.66098	LINE	Jockey	4708
INE-1	2.26469	1.57214	-0.692554	DNA	Helitron	611		baggins	1.80309	2.52842	0.487767	LINE	Loa	5453		Repbase_Rt1a	3.44646	4.44786	1.0014	LINE	R1	5183		G4	1.61252	1.03094	-0.645359	LINE	Jockey	3856
springer	2.96447	2.28335	-0.681124	LTR	Gypsy	7546		G2	9.63332	13.5076	0.487663	LINE	Jockey	3102		diver2	3.8064	4.77535	0.96895	LTR	Bel-Pao	4917		hopper	9.03406	5.83453	-0.630757	DNA	Transib	1435
invader5	1.2361	0.559332	-0.676767	LTR	Gypsy	4038		Dsim_ninja	2.22526	3.11605	0.485746	LTR	Bel-Pao	6644		R1A1-element	3.50379	4.46195	0.958163	LINE	R1	5356		gypsy8	0.203686	0.135011	-0.593263	LTR	Gypsy	4955
Doc	2.28091	1.62156	-0.659346	LINE	Jockey	4725		R1A1-element	32.9534	45.7242	0.47253	LINE	R1	5356		baggins	4.07013	4.9808	0.91067	LINE	Loa	5453		baggins	1.92539	1.28187	-0.586906	LINE	Loa	5453
F-element	2.66855	2.01221	-0.65634	LINE	Jockey	4708		flea	16.728	23.0644	0.463403	LTR	Gypsy	5034		Repbase_DNAREP1	0.445112	1.32815	0.883036	SINE	INE-1	594		HMS-Beagle2	2.87365	1.94777	-0.561062	LTR	Gypsy	7407
Repbase_Rt1a	3.75564	3.14282	-0.612824	LINE	R1	5183		Ivk	13.0013	17.4658	0.425878	LINE	I	5402		G2	3.50319	4.37089	0.867693	LINE	Jockey	3102		Max-element	8.96962	6.10007	-0.556221	LTR	Bel-Pao	8556
GATE	3.51896	2.93962	-0.579339	LTR	Bel-Pao	8507		roo	67.2227	89.6611	0.415533	LTR	Bel-Pao	9092		F-element	2.42568	3.28638	0.860697	LINE	Jockey	4708		Dsim_ninja	1.9825	1.35983	-0.543898	LTR	Bel-Pao	6644
gypsy	2.87398	2.309	-0.564975	LTR	Gypsy	7469		F-element	72.7516	96.8236	0.41238	LINE	Jockey	4708		BS3	3.50319	4.34327	0.840078					Doc	47.866	33.0518	-0.534273	LINE	Jockey	4725
baggins	4.15537	3.60334	-0.552032	LINE	Loa	5453		looper1	0.818522	1.0651	0.3799	DNA	PiggyBac	1881		diver	2.23301	3.06586	0.832847	LTR	Bel-Pao	6112		invader5	0.195412	0.136529	-0.517315	LTR	Gypsy	4038
frogger	3.15621	2.60419	-0.552014	LTR	Copia	2483		transib2	1.27063	1.6513	0.378064	DNA	Transib	2844		Fw2	1.88492	2.71208	0.827159	LINE	Jockey	3961		TAHRE	1.74858	1.22429	-0.514245	LINE	Jockey	10463
BS	2.00208	1.45785	-0.54423	LINE	Jockey	5142		BS3	0.278582	0.359158	0.366516					hobo	-1.2391	-0.454112	0.784984	DNA	hAT	2959		G5A	1.15626	0.836515	-0.467007	LINE	Jockey	2841
gypsy3_new	3.64821	3.15815	-0.490066	LTR	Gypsy	7565		gypsy8	0.128616	0.164842	0.358006	LTR	Gypsy	4955		Doc3-element	3.59823	4.35425	0.756017	LINE	Jockey	4740		3S18	15.1896	11.5955	-0.389511	LTR	Bel-Pao	6126
Max-element	3.01133	2.52456	-0.486773	LTR	Bel-Pao	8556		GATE	5.91993	7.57227	0.355145	LTR	Bel-Pao	8507		3S18	2.26946	2.967	0.69754	LTR	Bel-Pao	6126		gypsy5	2.42667	1.86987	-0.376043	LTR	Gypsy	8317
hopper	0.74988	0.275274	-0.474606	DNA	Transib	1435		G4	2.28305	2.89348	0.341844	LINE	Jockey	3856		Dsim_ninja	4.34045	5.03501	0.694556	LTR	Bel-Pao	6644		Helena	0.536568	0.415231	-0.369846	LINE	Jockey	1317
G2	3.32784	2.86906	-0.458773	LINE	Jockey	3102		Fw2	0.931173	1.16349	0.321333	LINE	Jockey	3961		invader3	2.81525	3.50489	0.689641	LTR	Gypsy	5484		invader3	8.43565	6.70129	-0.332061	LTR	Gypsy	5484
Dsim_ninja	4.20543	3.75162	-0.453813	LTR	Bel-Pao	6644		accord	10.2497	12.6731	0.306193	LTR	Gypsy	7404		springer	3.47433	4.15395	0.679616	LTR	Gypsy	7546		flea	22.5705	18.3218	-0.300876	LTR	Gypsy	5034
diver	2.49649	2.07196	-0.424534	LTR	Bel-Pao	6112		Repbase_Chimpo	6.98934	8.50255	0.28274	LTR	Gypsy	4473		looper1	1.2759	1.92823	0.652326	DNA	PiggyBac	1881		G2	6.2609	5.0959	-0.297034	LINE	Jockey	3102
Doc4-element	2.54778	2.13184	-0.415936	LINE	Jockey	2791		rooA	2.49248	2.86886	0.202894	LTR	Bel-Pao	7621		Max-element	3.1781	3.81189	0.633791	LTR	Bel-Pao	8556		Repbase_Chimpo	5.32843	4.44367	-0.261956	LTR	Gypsy	4473
R2-element	2.8011	2.4079	-0.393205	LINE	R2	3607		jockey2	0.406174	0.462914	0.188648	LINE	Jockey	3428		frogger	3.01927	3.64853	0.629259	LTR	Copia	2483		looper1	0.740173	0.634667	-0.221863	DNA	PiggyBac	1881
transib3	2.21166	1.84726	-0.3644	DNA	Transib	2883		Max-element	8.45238	9.6094	0.185089	LTR	Bel-Pao	8556		Repbase_FB4	0.0225646	0.629887	0.607323	DNA	Foldback	4089		jockey	19.7691	16.9532	-0.221689	LINE	Jockey	5020
diver2	3.63083	3.2686	-0.362224	LTR	Bel-Pao	4917		Bari2	1.12558	1.24887	0.149952	DNA	Tc1-Mariner	1064		S-element	1.96659	2.52701	0.560417	DNA	Tc1-Mariner	1736		pogo	22.1766	19.0856	-0.216555	DNA	Tc1-Mariner	2121
Tc1	2.11139	1.75788	-0.353507	DNA	Tc1-Mariner	1666		jockey	24.6001	26.3206	0.0975314	LINE	Jockey	5020		hopper	0.582939	1.10976	0.52682	DNA	Transib	1435		P-element	0.281962	0.25232	-0.160246	DNA	P	2907
TART-A	0.249213	-0.0977931	-0.347006	LINE	Jockey	13424		Tc1	4.79279	5.11357	0.093464	DNA	Tc1-Mariner	1666		Doc4-element	2.50221	2.96464	0.462421	LINE	Jockey	2791		diver	11.6584	10.4548	-0.157197	LTR	Bel-Pao	6112
invader4	2.86498	2.58038	-0.284605	LTR	Gypsy	3105		diver	18.4372	19.3801	0.0719573	LTR	Bel-Pao	6112		invader5	0.917587	1.33792	0.420329	LTR	Gypsy	4038		hobo	22.7298	20.6242	-0.140248	DNA	hAT	2959
Fw2	1.88378	1.67508	-0.208701	LINE	Jockey	3961		NOF	18.3018	18.5609	0.020284	DNA	MuDR	4347		jockey	0.585329	0.875573	0.290244	LINE	Jockey	5020		Fw2	0.663838	0.650775	-0.0286732	LINE	Jockey	3961
gypsy8	3.47694	3.29844	-0.1785	LTR	Gypsy	4955		hobo	14.5384	14.7076	0.0166905	DNA	hAT	2959		X-element	3.25223	3.46183	0.2096	LINE	Jockey	4740		Tc1	3.88132	3.86339	-0.006683	DNA	Tc1-Mariner	1666
3S18	1.98638	1.83812	-0.148261	LTR	Bel-Pao	6126		Transib5	0.507817	0.508487	0.00190293	DNA	Transib	3001		Rt1c	2.64424	2.82924	0.185007	LINE	R1	5443		BS4	0.696191	0.724071	0.0566473	LINE	Jockey	754
R1A1-element	3.79504	3.64854	-0.1465	LINE	R1	5356		HMS-Beagle2	4.40956	4.41434	0.00156384	LTR	Gypsy	7407		transib4	2.40162	2.51722	0.115596	DNA	Transib	2656		X-element	11.7903	12.333	0.0649164	LINE	Jockey	4740
HeT-A	1.64408	1.61557	-0.0285138	LINE	Jockey	6083		INE-1	0.395138	0.393	-0.0078282	DNA	Helitron	611		TART-A	1.42646	1.54154	0.115077	LINE	Jockey	13424		transib4	0.111208	0.116484	0.0668683	DNA	Transib	2656
X-element	2.52214	2.53348	0.0113418	LINE	Jockey	4740		X-element	15.8056	15.7024	-0.00944653	LINE	Jockey	4740		Tirant	-0.0886277	-0.0438571	0.0447707	LTR	Gypsy	8524		Bari2	0.858218	0.907462	0.0804936	DNA	Tc1-Mariner	1064
BS4	0.325959	0.353083	0.0271244	LINE	Jockey	754		BS4	0.816285	0.788183	-0.0505425	LINE	Jockey	754		Tc1	2.81449	2.84836	0.0338694	DNA	Tc1-Mariner	1666		NOF	15.1537	16.5547	0.127572	DNA	MuDR	4347
jockey	0.671986	0.744455	0.0724688	LINE	Jockey	5020		3S18	27.7051	25.8091	-0.10227	LTR	Bel-Pao	6126		R1-2	2.64788	2.64984	0.0019629	LINE	R1	3216		TART-A	1.9384	2.21107	0.189878	LINE	Jockey	13424
Repbase_DNAREP1	0.264774	0.414959	0.150185	SINE	INE-1	594		Fw3	1.0767	0.907239	-0.247066	LINE	Jockey	3132		jockey2	1.98149	1.96284	-0.0186543	LINE	Jockey	3428		rooA	2.1103	2.45203	0.216526	LTR	Bel-Pao	7621
R1-2	2.29005	2.63582	0.34577	LINE	R1	3216		Helena	0.791186	0.617124	-0.358456	LINE	Jockey	1317		Fw3	3.88451	3.76272	-0.121792	LINE	Jockey	3132		Fw3	1.43376	1.76456	0.299505	LINE	Jockey	3132
Tc3	-0.960741	-0.440875	0.519865	DNA	Tc1-Mariner	1743		Tc3	1.29191	0.971147	-0.411745	DNA	Tc1-Mariner	1743		Bari2	2.38062	2.17299	-0.207633	DNA	Tc1-Mariner	1064		Repbase_FB4	1.61519	2.10029	0.37888	DNA	Foldback	4089
P-element	-0.73856	0	0.73856	DNA	P	2907		transib4	0.339802	0.243829	-0.478822	DNA	Transib	2656		NOF	0.838743	0.537094	-0.30165	DNA	MuDR	4347		Tirant	0.482158	0.638577	0.405354	LTR	Gypsy	8524
Helena	1.76713	2.61404	0.846904	LINE	Jockey	1317		TART-A	8.02703	5.50977	-0.542875	LINE	Jockey	13424		Tc3	-0.0156368	-0.36896	-0.353323	DNA	Tc1-Mariner	1743		Tc3	0.591874	0.856214	0.532681	DNA	Tc1-Mariner	1743
Tirant	-0.418609	0.497161	0.915771	LTR	Gypsy	8524		Tirant	1.21015	0.26439	-2.19444	LTR	Gypsy	8524		Helena	3.03122	2.61995	-0.41127	LINE	Jockey	1317		R1-2	0.0925216	0.219575	1.24685	LINE	R1	3216
																P-element	0.394714	-1.82037	-2.21508	DNA	P	2907

## Sheet: Table S3
Primers for RT-qPCR
mdg1_dir	CACATGTTCTCATTCCCAACC
mdg1_rev	TTCGCTTTTTATATTTGCGCTAC
412_dir	CACCGGTTTGGTCGAAAG
412_rev	GGACATGCCTGGTATTTTGG
roo_dir	CGTCTGCAATGTACTGGCTCT
roo_rev	CGGCACTCCACTAACTTCTCC
297_dir	AAAGGGCGCTCATACAAATG
297_rev	TGTGCACATAAAATGGTTCG
Actin5C_dir	GGGATGGTCTTGATTCTGCTGGA
Actin5C_rev	CGCCCAAAACGATGATGATAATG
Ago2_dir	CGACGCTTCCTTGAGCCATT
Ago2_rev	CGACTGTGGAAGTAGGACGCA
